# Supplementary material for: The 3′UTR VNTR SLC6A3 Genetic Variant and Major Depressive Disorder: A Systematic Review
Source: Biomedicines. 2023 Aug 15;11(8):2270. doi: 10.3390/biomedicines11082270 (PMC10452352; doi:10.3390/biomedicines11082270)
Supplement: Supplementary file 1 [file biomedicines-11-02270-s001.zip]

Archive with 1 entries (1 files):
- biomedicines-2489234-supplementary.pdf
